# Supplementary material for: Allogeneic Stem Cell Transplantation in Multiple Myeloma: Risk Factors and Outcomes in the Era of New Therapeutic Options—A Single-Center Experience
Source: Cancers (Basel). 2023 Dec 7;15(24):5738. doi: 10.3390/cancers15245738 (PMC10742138; doi:10.3390/cancers15245738)
Supplement: Supplementary file 1 [file cancers-15-05738-s001.zip]

Archive with 1 entries (1 files):
- cancers-2722776-supplementary.pdf
